# Supplementary material for: Estimated Osmolality by Measured Conductivity in 24 h Urine Renal Stone Patients: A Useful Tool for Monitoring Dietary Sodium and Protein Excess
Source: J Clin Med. 2025 Sep 29;14(19):6898. doi: 10.3390/jcm14196898 (PMC12524349; doi:10.3390/jcm14196898)
Supplement: Supplementary file 1 [file jcm-14-06898-s001.zip]

Archive with 1 entries (1 files):
- jcm-3776951-supplementary.pptx
